# Supplementary material for: Calix[4]arene Polyamine Triazoles: Synthesis, Aggregation and DNA Binding
Source: Int J Mol Sci. 2022 Nov 28;23(23):14889. doi: 10.3390/ijms232314889 (PMC9738031; doi:10.3390/ijms232314889)
Supplement: Supplementary file 1 [file ijms-23-14889-s001.zip]

Archive with 1 entries (1 files):
- ijms-2029668-supplementary.pdf
